# Supplementary material for: In the presence of population structure: From genomics to candidate genes underlying local adaptation
Source: Ecol Evol. 2020 Feb 12;10(4):1889–904. doi: 10.1002/ece3.6002 (PMC7042746; doi:10.1002/ece3.6002)
Supplement: Supplementary file 1 [file ECE3-10-1889-s001.xlsx]

## Sheet: Table S1
Sample of 875 noninvasive/noncontaminat re-sequenced A. thaliana accessions used for association to climate
Source: https://1001genomes.org
ID	latitude	longitude
5276	51.3	1.1
5279	51.3	1.1
5353	54.5	-3
5023	51.3	0.5
5104	51.3	0.5
4807	50.4	-4.9
4958	50.5	-4.5
4939	50.4	-4.7
5395	54.4	-3
5236	51.2	0.4
5349	51.1	0.4
5249	51.2	0.3
5253	51.1	0.6
4900	50.3	-4.8
4779	50.4	-4.9
4826	50.4	-4.9
4840	50.4	-4.9
4857	50.3	-4.9
4884	50.3	-4.9
5210	51.2	0.3
5165	51.3	0.4
5151	52.2	-1.7
5717	54.6	-3.2
5577	54.7	-3.4
5486	54.6	-3.3
5644	54.4	-2.9
5651	54.4	-2.9
5718	57	-3.4
5726	51.3	1.1
7064	51.3	1.1
7109	51.3	0.5
5776	52.9	-1.3
5779	51	-3.1
5798	53.1	-3.3
5811	52.9	-3.1
5822	56.7333	-5.98333
5741	56.6	-4.1
5784	56.4	-5.2
6907	51.4083	-0.6383
6923	51.4083	-0.6383
6924	51.4083	-0.6383
6966	51.4083	-0.6383
6967	51.4083	-0.6383
6986	57.1539	-2.2207
6989	54.8	-2.4333
7026	54.4	-3.2667
5720	53.3	-1.6
7061	53.2699	-1.64293
7107	54.7761	-1.5733
7111	55.9494	-3.16028
7342	53.6473	-3.00733
7387	54.9902	-2.3671
6943	51.4083	-0.6383
6944	51.4083	-0.6383
9298	55.9681	-3.21833
991	55.3833	14.05
992	55.3833	14.05
997	55.3833	14.05
1002	55.3833	14.05
1006	55.3833	14.05
1061	55.7167	14.1333
1063	55.7167	14.1333
1066	55.7167	14.1333
9057	56.1	13.9167
1158	56.7	16.5167
1166	56.7	16.5167
1254	59.4333	17.0167
1257	59.4333	17.0167
1313	59.5667	16.8667
1317	59.5667	16.8667
1552	63.0833	18.3667
5830	56.3333	15.9667
5831	56.3333	15.9667
5832	56.3333	15.9667
8258	56.4	12.9
8259	56.4	12.9
6900	63.324	18.484
6901	63.324	18.484
5836	55.86	13.51
5856	63.0167	17.4914
5860	62.6814	18.0165
5865	55.76	14.12
5867	55.76	14.12
8283	55.76	14.12
6009	62.877	18.177
6010	62.877	18.177
6011	62.877	18.177
6012	62.877	18.177
6013	62.877	18.177
6913	62.877	18.177
6016	62.9	18.4
6017	62.9	18.4
6019	56.06	14.29
6020	56.06	14.29
8422	56.06	14.29
6021	56.06	14.29
6022	56.06	14.29
6023	55.7509	13.3712
6024	55.7509	13.3712
6025	62.6437	17.7339
6030	62.806	18.1896
6034	56.1	13.74
6035	56.1	13.74
6036	56.1	13.74
6038	56.1	13.74
6039	56.1	13.74
8306	56.1	13.74
8307	56.1	13.74
6040	55.66	13.4
6041	56.0328	14.775
8222	56.0328	14.775
6043	62.801	18.079
6046	62.801	18.079
6064	62.9513	18.2763
6069	62.9513	18.2763
6070	62.9308	18.3448
6071	62.9308	18.3448
6073	56.1481	15.8155
6074	56.4573	16.1408
6076	55.6942	13.4504
6077	55.6942	13.4504
8376	62.69	18
6085	55.7097	13.2145
6086	58.9	11.2
6087	56.4666	16.1284
6088	56.4666	16.1284
6090	55.6525	13.2197
6091	55.6525	13.215
6092	55.6514	13.2233
6094	55.6494	13.2147
6095	55.6486	13.2161
6096	55.6472	13.2225
6097	55.6481	13.2264
6098	55.6561	13.2178
6099	55.6575	13.2386
6100	55.6	13.2
6101	55.6	13.2
6102	55.6	13.2
6104	55.7	13.2
6105	55.7967	13.1211
6106	55.7931	13.1186
6107	55.7942	13.1222
6109	55.7936	13.1233
6111	55.7989	13.1219
6112	55.7967	13.1044
6113	55.8078	13.1028
6114	55.8097	13.1342
6115	55.8	13.1367
6118	55.7	13.2
6119	55.7	13.2
6122	55.8364	13.3075
6123	55.8369	13.3033
6124	55.8378	13.3092
6125	55.8403	13.3106
6126	55.8411	13.3047
6128	55.8397	13.2881
6131	55.8369	13.3181
6132	55.8386	13.3186
6133	55.8364	13.2906
6134	55.8383	13.2906
6136	55.9336	13.5519
6137	55.9419	13.5603
6138	55.9403	13.5511
6140	55.9392	13.5539
6141	55.9414	13.5542
6142	55.9428	13.5558
6145	55.9497	13.5533
6148	55.9319	13.5508
6149	55.9281	13.5481
6150	55.9261	13.5319
6151	55.6528	13.2244
6153	62.6425	17.7422
6154	62.6422	17.7406
6163	62.6425	17.7356
6166	62.6425	17.7372
6169	62.8714	18.3447
6172	62.8717	18.3436
6173	62.8717	18.3419
6174	62.8719	18.3422
6177	62.6322	17.69
6180	62.6322	17.6906
6184	62.8892	18.4522
6188	55.7683	14.1386
6189	55.7686	14.1383
6191	55.7689	14.1375
6192	55.7692	14.1369
6193	55.7694	14.1347
6194	55.7706	14.1342
6195	55.7708	14.1342
6201	55.7719	14.1211
6202	55.7717	14.1206
6203	55.7714	14.1208
6209	62.8836	18.1842
6210	62.8839	18.1836
6214	63.0175	18.3281
6216	63.0167	18.3283
6217	63.0169	18.3283
6218	63.0172	18.3283
6220	62.806	18.1896
6221	62.806	18.1896
8227	62.7989	17.9103
6231	62.96	18.2844
6235	62.9611	18.3589
6237	62.9619	18.35
6238	62.9619	18.35
6240	62.9622	18.35
6241	62.9614	18.3608
6242	55.7	13.2
6243	56.2737	13.9004
6244	62.9169	18.4728
6252	55.5796	14.3336
6255	55.5796	14.3336
6258	55.5796	14.3336
6268	55.5796	14.3336
6276	55.5796	14.3336
6284	55.5796	14.3336
8426	56.06	13.97
6973	56.0648	13.9707
6974	56.0648	13.9707
8427	56.0648	13.9707
8334	55.71	13.2
8335	55.71	13.2
8351	60.25	18.37
7516	55.58	14.334
7517	55.58	14.334
6918	63.0165	18.3174
6917	63.0165	18.3174
8230	56.68	16.5
8231	56.3	16
8234	56.4606	15.8127
8237	55.8	13.1
8240	55.705	13.196
8242	56.1494	15.7884
8247	56.07	13.74
8249	57.7	15.8
8369	55.6942	13.4504
9321	62.8622	18.336
9323	62.8622	18.336
9332	62.8698	18.381
9336	62.8794	18.4473
9339	57.7133	15.0689
9343	57.3089	18.1512
9352	57.2608	16.3675
9353	57.2608	16.3675
9363	62.9147	18.4045
9369	57.6781	14.9986
9370	57.6781	14.9986
9371	63.016	18.3175
9380	55.7488	13.3742
9381	55.8106	14.2091
9382	55.8106	14.2091
9383	55.8106	14.2091
9386	62.806	18.1896
9388	62.806	18.1896
9390	57.3263	15.8979
9391	57.3263	15.8979
9392	57.3263	15.8979
9394	56.5804	16.4063
9395	57.5089	15.0105
9399	55.4234	13.9905
9402	57.8765	14.8549
9404	55.7491	13.399
9405	55.7491	13.399
9407	55.7491	13.399
9408	56.047	13.9519
9409	56.0573	14.302
9412	57.2746	16.1494
9413	57.2746	16.1494
9416	57.7215	18.3837
9421	55.9745	14.3997
9427	62.8815	18.4055
9433	62.9513	18.2763
9442	55.5678	14.3398
9450	57.2545	18.2109
9451	57.2545	18.2109
9452	57.2545	18.2109
9453	57.8009	18.5162
9454	57.8009	18.5162
9470	57.6511	14.8043
9471	56.0648	13.9707
9476	55.5796	14.3336
9481	55.4242	13.8484
159	47.35	3.93333
108	48.5167	-4.06667
139	48.5167	-4.06667
350	46.6667	4.11667
351	46.6667	4.11667
88	47.4	0.683333
6959	48.5	-1.41
6960	48.5	-1.41
6897	45	1.3
7071	48.0717	1.33867
7092	49.416	2.823
7130	44.6447	2.56481
7217	48	0.5
6958	46	3.3
8214	49	2
8244	48.6103	2.3086
7430	48.6167	6.25
763	42.3	74.3667
765	42.1833	73.4
766	42.5833	73.6333
768	42.8	76.35
7072	53.7502	34.7361
6938	55.7522	37.6322
7296	59	29
7347	52	36
7396	52.3	30
772	37.35	72.4667
6929	38.48	68.49
6963	38.35	68.48
403	49.3667	16.2667
410	49.4211	16.3497
424	49.4112	16.2815
428	49.403	16.232
5837	49.4013	16.2326
6903	49.4013	16.2326
5874	49.4112	16.2815
8284	49.4112	16.2815
8285	49.4112	16.2815
5890	49.4112	16.2815
5893	49.4112	16.2815
5907	49.4112	16.2815
5921	49.4112	16.2815
5950	49.4112	16.2815
5984	49.4112	16.2815
5993	49.4112	16.2815
6008	49.1	16.2
6296	49.2771	16.6314
6390	49.2771	16.6314
6396	49.2771	16.6314
6984	49.3853	16.2544
6424	49.3853	16.2544
6445	49.3853	16.2544
7424	49.2	16.6166
6904	49.2	16.6166
7177	49	15
8365	49	16
6957	49.42	16.36
6951	49.42	16.36
7103	49.4167	16.2667
7521	49.38	16.81
7520	49.38	16.81
8235	48.8	17.1
8236	49.33	15.76
7461	49	15
430	47	15.5
6975	48.3	14.45
6976	48.3	14.45
8311	47.5	11.5
7298	47.04	10.51
7372	47.0748	9.9042
8264	41.6833	2.8
6933	41.59	2.49
8357	41.5	2.25
6961	38.3333	-3.53333
7327	41.7833	3.03333
7328	41.7833	3.03333
6970	41.7194	2.93056
6971	41.7194	2.93056
8337	44	12.37
7319	42	12.1
8243	43.7703	11.2547
6920	51.5338	9.9355
6987	48.0683	7.62551
7000	50.9167	9.57073
7013	52.4584	13.287
7028	49.5166	9.3166
7031	50.0167	8.6667
7036	50.5	9.5
7062	50.2981	8.26607
7102	50.7224	8.2372
6915	50.3	6.3
7119	50	8.5
6919	50.3	8
6922	50.3	8
7161	53.5	10.5
7162	52.24	9.44
7165	51.3472	8.28844
7169	54.4175	9.88682
8312	50.5	7.5
7203	49.631	11.5722
7244	50.001	8.26664
6940	50.3	8.3
7258	50.5	8.5
7273	51.0581	13.2995
7276	50.2	8.5833
7282	50.3827	8.01161
8366	50.5	8.5
7337	50.8738	8.02341
7343	52.5339	13.181
7344	47.6667	9.5
7346	52.6058	11.8558
7378	48.0333	7.7667
7404	52.6	10.0667
6982	52.3	9.3
7411	47.9299	10.8134
8239	51	7
7419	50.3058	8.32213
6931	49.5	73.1
6830	49.5	73.1
7003	47.5	7.5
8297	46.5	6.08
6979	47.25	8.26
7126	60.1997	24.5682
6968	60	23.5
6969	60	23.5
7288	60.3855	6.19302
7255	50.95	7.5
6997	51.8333	5.5833
7002	51.3333	6.1
7008	52	5.675
7143	51.0167	5.86667
6945	52.24	4.45
7316	51.9667	5.56667
7353	52.08	4.3
7382	52.0918	5.1145
7384	52.0333	5.55
7077	40.12	-8.25
7081	40.2077	-8.42639
7058	54.1	-6.2
6992	50.3	5.3
6898	51.2167	4.4
8424	35	77
7183	35	77
7186	54.8969	23.8924
7413	54.6833	25.3167
8419	54.6833	25.3167
7323	49	38.28
6911	15.1111	-23.6167
9067	38.6536	48.7992
9069	38.6536	48.7992
9070	38.6536	48.7992
9075	38.7406	48.6131
9078	38.7406	48.6131
9079	38.7833	48.5517
9081	38.7833	48.5517
9084	38.7833	48.5517
9085	38.7833	48.5517
9089	38.9522	48.925
9091	38.9522	48.925
9095	38.9786	48.5594
9099	38.9786	48.5594
9100	41.8296	46.2831
9102	41.8296	46.2831
9103	41.8296	46.2831
9104	41.8296	46.2831
9105	41.8296	46.2831
9106	41.8296	46.2831
9111	41.8296	46.2831
9113	41.8296	46.2831
9114	41.8296	46.2831
9115	41.8296	46.2831
9121	41.7942	43.4767
9125	40.1408	44.8203
9128	39.8692	45.3622
9130	39.8692	45.3622
9131	39.8692	45.3622
9133	39.8692	45.3622
9134	39.8692	45.3622
9939	31.48	-7.45
9941	40.92	-8.54
9942	41.32	-1.34
9943	39.73	-5.74
9944	36.83	-6.36
9945	41.8	-3.11
9946	38.92	-6.34
9947	40.74	-3.9
9948	41.05	-3.54
9949	42.69	-6.93
9950	42.63	0.76
9951	51.34	82.57
9952	51.32	82.55
9953	51.33	82.19
9955	54.09	60.46
9956	54.06	60.48
9957	53.04	51.75
9958	53.33	49.48
9959	53.33	49.48
9960	51.31	57.56
9962	40.57	15.32
9963	39.18	16.26
9964	38.36	16.23
9965	38.38	16.22
9966	40.28	15.65
9968	39.27	16.27
9969	40.18	16.45
9970	46.37	11.24
9971	46.51	11.33
9972	46.51	11.33
9973	46.36	11.28
9974	46.34	11.29
9975	46.34	11.29
9976	46.25	11.17
9978	46.63	10.82
9979	46.36	11.23
9980	38.62	16.17
9981	38.76	16.24
9982	39.01	16.47
9983	41.62	12.87
9984	41.62	12.87
9985	41.43	23.65
9986	41.59	25.2
9987	41.43	23.5
9988	41.79	43.48
9990	41.83	46.28
9991	41.24	46.37
9993	38.64	42.24
9995	48.14	9.4
9996	48.52	8.8
9997	48.56	9.16
9998	48.43	8.82
9999	48.53	9.06
10001	48.52	9.05
10002	48.53	9.04
10004	44.46	25.74
10005	46.11	21.95
10006	44.64	34.38
10008	41.45	70.05
10009	41.45	70.05
10010	41.45	70.05
10011	39.87	45.36
10012	38.98	48.56
10013	38.74	48.61
10014	38.65	48.8
10015	37.29	71.3
10017	44.34	21.46
10018	44.84	20.16
10020	49.17	16.5
10022	48.03	7.77
9506	40.11	-7.47
9507	38.45	-7.5
9508	40.04	-7.11
9509	39.29	-7.4
9510	38.75	-7.59
9511	38.53	-8.02
9512	38.22	-7.84
9513	38.77	-4.07
9514	39.15	-4.54
9515	39.72	-6.89
9517	42.19	-7.8
9518	39.88	-0.36
9519	41.94	2.64
9520	41.7	-3.68
9521	41.43	2.13
9522	36.52	-5.27
9523	38.37	-2.66
9524	42.52	-0.56
9525	42.49	0.54
9526	41.54	2.39
9527	40.37	-5.74
9528	40.94	-1.37
9529	36.97	-3.36
9530	38.25	-4.32
9531	41.21	-4.54
9532	42.23	-4.64
9533	41.15	-4.32
9534	40.05	-4.65
9535	42.31	3.19
9536	40.83	-2
9537	38.07	-6.66
9539	40.29	-6.67
9540	41.81	2.34
9541	38.26	-5.42
9542	40.79	-4.05
9543	36.77	-5.39
9544	39.4	-5.33
9545	39.4	-5.78
9546	40.82	-1.68
9547	41.67	2.62
9548	40.4	-5
9549	42.23	-3.69
9550	43.05	-5.37
9551	42.28	-5.92
9552	40.87	-4.5
9553	41.58	-4.71
9554	38.86	-3.16
9555	39.58	-3.93
9556	39.66	-4.34
9557	42.46	0.7
9558	41.57	-5.64
9559	38.06	-4.38
9560	38.19	-6.24
9561	40.71	-5.04
9562	41.67	2
9564	40.45	-1.6
9565	42.97	-1.23
9567	42.34	1.3
9568	42.76	-0.23
9569	42.87	-6.45
9571	43.28	-6.01
9573	41.86	2.99
9574	38.6	-2.7
9576	40.86	-4.11
9577	42.34	2.17
9578	42.13	-6.7
9579	38.33	-3.51
9581	42.84	-5.12
9582	41.48	-1.63
9583	37.09	-3.38
9584	41.19	-3.58
9585	43.4	-7.39
9586	41.03	-3.27
9587	41.5	-1.88
9588	42.11	0.6
9589	41.6	-2.83
9590	43.37	-5.49
9591	42.86	-3.59
9593	42.26	-2.99
9594	42.04	1.01
9595	40.89	-5.5
9596	41.95	-7.45
9597	42.31	-2.53
9598	41.88	-6.51
9599	42.8	-5.77
9600	39.85	-6.04
9601	41.85	-1.88
9602	40.5	-3.96
9606	31.48	-7.45
9607	53.05	52.15
9609	51.41	59.98
9611	53.04	51.9
9612	53.04	51.94
9613	55.36	61.41
9616	53.06	51.96
9617	51.37	59.44
9619	51.84	79.48
9620	51.82	79.48
9621	51.84	79.46
9625	51.31	82.59
9626	51.36	82.59
9627	51.32	82.55
9628	51.33	82.54
9629	51.35	82.18
9630	51.34	82.16
9631	51.65	80.79
9633	51.63	80.83
9634	54.13	81.31
9635	51.87	80.6
9636	51.75	80.82
9637	51.77	80.85
9638	51.73	80.86
9639	53.82	80.31
9640	51.87	80.06
9641	51.9	80.06
9643	52.1	79.31
9644	45.07	18.72
9645	45.17	18.7
9647	40.37	16.77
9648	39.48	16.28
9649	39.13	16.17
9651	40.68	14.87
9653	38.44	16.13
9656	40.64	17.31
9660	40.84	14.57
9663	41.33	14.09
9664	46.36	11.28
9665	46.36	11.28
9666	46.36	11.28
9667	46.36	11.28
9668	46.37	11.28
9669	46.37	11.28
9670	46.37	11.28
9671	46.37	11.28
9672	46.37	11.28
9673	46.37	11.28
9676	46.37	11.29
9677	46.37	11.29
9678	46.37	11.29
9679	46.34	11.29
9680	46.34	11.29
9681	46.34	11.29
9682	46.34	11.29
9683	46.34	11.29
9684	46.34	11.29
9685	46.34	11.29
9686	46.34	11.29
9687	46.34	11.29
9689	46.34	11.29
9690	46.34	11.29
9692	46.34	11.29
9693	46.34	11.29
9694	46.34	11.29
9695	46.34	11.29
9696	46.34	11.29
9698	41.57	23.85
9699	41.37	23.14
9700	42.32	23.1
9701	43.7	25.91
9703	41.53	23.39
9704	41.53	23.39
9705	41.5	23.33
9706	41.64	24.18
9708	41.62	25.35
9710	41.85	23.13
9711	42.32	23.1
9712	42.32	23.1
9713	42.49	25.61
9717	41.66	25.47
9718	41.55	24.75
9719	41.83	25.69
9720	41.77	25.68
9721	42.72	25.33
9722	41.71	24.41
9725	37.6	23.08
9726	37.07	22.04
9728	48.46	18.9
9730	48.47	18.94
9731	48.46	18.9
9732	48.47	18.96
9733	48.47	18.94
9736	44.69	25.17
9738	45.57	25.42
9743	45.14	25
9744	47.16	27.59
9745	41.45	70.05
9748	44.23	21.71
9749	43.54	22.29
9754	44.66	21.37
9755	44.56	22.56
9756	44.3	21.08
9757	44.3	21.08
9758	47.75	88.4
9759	37.47	49.47
9762	37.69	14.98
9764	34.1	35.84
9766	42.26	74.16
9768	48.57	9.16
9769	48.55	8.99
9770	48.53	9.01
9771	48.56	9.11
9772	48.41	8.85
9774	48.59	9.22
9775	48.41	8.79
9776	48.43	8.79
9777	48.57	9.17
9778	48.41	8.84
9779	48.5	8.78
9780	48.43	8.79
9781	48.52	9.11
9782	48.53	9.09
9783	48.52	9.05
9784	48.5	8.8
9785	48.54	9.02
9786	48.54	9.01
9787	48.5	9
9788	48.53	9.01
9789	48.39	8.96
9791	48.6	9.2
9792	48.54	9.09
9793	48.57	9.16
9794	48.52	9.08
9795	48.5	9.11
9796	48.41	8.84
9797	48.54	9.02
9798	48.54	9.01
9799	48.39	8.85
9800	48.54	9.01
9801	48.54	9.01
9802	48.51	9.11
9803	48.42	8.76
9804	48.45	8.87
9805	48.54	9.09
9806	48.56	9.16
9807	48.6	9.22
9808	48.52	9.08
9809	48.52	9.05
9810	48.53	9.07
9811	48.52	9.05
9812	48.52	9.03
9813	48.4	8.77
9814	48.42	8.79
9815	48.54	9.02
9816	48.55	9.06
9817	39.84	-6.6
9819	42.35	-3.03
9820	41	-4.71
9821	41.81	2.49
9822	40.52	-4.02
9823	43.34	-5.84
9824	42.91	-4.91
9825	40.4	-3.88
9826	42.49	-6.71
9827	42.78	0.69
9828	42.5	-6.15
9830	36.97	-3.28
9831	38.54	-3.39
9832	40.54	-3.69
9833	40.38	-4.21
9834	40.51	-3.9
9835	40.61	-6.57
9836	41.25	-1.32
9837	37.94	-5.6
9838	41.83	-5.38
9839	40.44	-4.27
9840	41.13	-1.43
9841	40.59	-4.15
9843	40.53	-3.92
9844	42.27	0.19
9845	40.48	-3.96
9846	42.31	-3.02
9847	43.31	-5.7
9848	40.11	-5.77
9849	40.65	-4.11
9850	42.86	-0.7
9851	42.96	-6.1
9852	40.46	-3.75
9853	43.33	-5.91
9854	43.36	-5.88
9855	40.57	-3.89
9856	40.51	-4
9857	40.33	-3.8
9858	40.98	-3.8
9859	40.5	-3.88
9860	42.24	-2.62
9861	40.72	-3.21
9862	40.45	-3.67
9864	41.76	2.69
9866	41.89	-2.79
9867	40.94	-3.22
9868	41.78	2.37
9869	36.76	-5.28
9870	41.91	0.17
9871	40.75	-3.99
9873	37.94	-5.45
9874	42.34	-3
9875	43.38	-5.87
9876	41.34	0.99
9877	43.02	-5.6
9878	40.78	-3.62
9879	37.6	-1.12
9880	42.72	-3.44
9881	40.46	-5.32
9882	40.46	-4.26
9883	42.1	-2.56
9885	41.14	-3.68
9886	42.38	1.73
9887	40.4	-4.77
9888	40.93	-3.31
9890	43.16	-5.07
9891	41.93	2.92
9892	42.68	-6.96
9894	42.59	0.76
9895	41.78	2.57
9897	40.95	-5.63
9898	41.14	-3.58
9899	42.54	0.84
9900	37.38	-6.01
9901	42.27	-2.98
9902	40.71	-3.24
9903	42.31	-3.1
9904	40.95	-3.31
9905	40.76	-4.01
9906	40	4.25
9918	47.43	5.21
9925	48.91	4.52
9926	48.86	4.1
9933	43.74	3.89
9938	50.65	2.99
10027	48.0284	7.76557
15593	48.3315	14.7159
14318	61.94	34.24
15591	48.3315	14.7266
14312	62.02	34.12
14315	61.59	35.11
15592	48.3315	14.7159
14313	62.02	34.12
19949	48.3268	14.7182
18694	60.4	32.09
19950	48.3268	14.7182
14319	61.94	34.24
19951	48.3268	14.7182
15560	61.37	61.37
14314	61.59	35.11
18696	61.57	30.63

## Sheet: Table S2
Sample of 40 re-sequenced A. thaliana accessions in North Sweden
Source: https://1001genomes.org
ID	latitude	longitude
5856	63.0167	17.4914
6009	62.877	18.177
6012	62.877	18.177
6013	62.877	18.177
6016	62.9	18.4
6017	62.9	18.4
6025	62.6437	17.7339
6030	62.806	18.1896
6064	62.9513	18.2763
6069	62.9513	18.2763
6070	62.9308	18.3448
6071	62.9308	18.3448
6154	62.6422	17.7406
6163	62.6425	17.7356
6166	62.6425	17.7372
6169	62.8714	18.3447
6171	62.8717	18.3444
6172	62.8717	18.3436
6173	62.8717	18.3419
6174	62.8719	18.3422
6177	62.6322	17.69
6220	62.806	18.1896
6231	62.96	18.2844
6238	62.9619	18.35
6240	62.9622	18.35
6241	62.9614	18.3608
6244	62.9169	18.4728
6900	63.324	18.484
6901	63.324	18.484
6913	62.877	18.177
6917	63.0165	18.3174
6918	63.0165	18.3174
9321	62.8622	18.336
9323	62.8622	18.336
9371	63.016	18.3175
9386	62.806	18.1896
9388	62.806	18.1896
9427	62.8815	18.4055
9433	62.9513	18.2763
9434	62.8959	18.3659

## Sheet: Table S3
Sample of 25 re-sequenced A. thaliana accessions in South Italy
Source: https://1001genomes.org
ID	latitude	longitude
9646	39.1269	16.1702
9647	40.37	16.77
9648	39.48	16.28
9649	39.13	16.17
9651	40.68	14.87
9653	38.44	16.13
9655	38.92	16.47
9656	40.64	17.31
9657	38.45	16.04
9658	38.97	16.34
9659	41.18	14.18
9660	40.84	14.57
9661	39.58	16.21
9663	41.33	14.09
9762	37.69	14.98
9962	40.57	15.32
9963	39.18	16.26
9964	38.36	16.23
9965	38.38	16.22
9966	40.28	15.65
9968	39.27	16.27
9969	40.18	16.45
9980	38.62	16.17
9981	38.76	16.24
9982	39.01	16.47

## Sheet: Table S4
The genomic location of twenty fitness QTL that were
asssembled into six genetic tradeoff QTL in the study by Ågren et al. (2013) (PMID:24324156)
"Location" indicates if the Sweden genotype showed significanly lower fitness in Italy or significantly higher fitness in Sweden
Twenty fitness QTL were assembled into six genetic tradeoff QTL
in a study by Agren et al. (2013)
Chromosome	Genomic localtion of fitness QTL peak	Localtion	Genetic tradeoff QTL
1	26760155	Sweden	01:03:00
1	27626189	Italy
1	28509198	Italy
2	13716369	Italy	02:02:00
2	15168170	Sweden
2	15747054	Italy
2	18358707	Sweden
3	17781386	Italy	03:03:00
3	20960795	Italy
3	21840004	Sweden
4	12547100	Italy	04:02:00
4	14869919	Sweden
4	16026122	Italy
4	16902140	Italy
5	655985	Italy & Sweden	05:01:00
5	23870630	Italy	05:05:00
5	25599724	Sweden
5	25889576	Sweden
5	26180944	Italy
5	26757861	Italy

## Sheet: Table S5
High confidence flowering time QTL were downloaded from the study by Ågren et al. (2017) (PMID:27859214)
These represent QTL where the Sweden genotype was significantly associated with longer flowering time in Italy and/or Sweden
Location: Italy					Location: Sweden
FlrT QTL	CI start	CI end	Peak		FlrT QTL	CI start	CI end	Peak
01:02:00	22152521	23580047	22723886		01:02:00	18659070	24435268	23857523
	22152521	23857523	23580047			19529287	24435268	23857523
	22152521	24435268	22723886
01:03:00	27352821	29077284	28509198		03:01:00	18955604	21258480	19220884
	26181454	29077284	27626189
					05:02:00	5656316	7071294	7071294
02:01:00	12838094	14868193	14868193			2111365	7914975	5889105
						3270887	9080100	6752582
04:01:00	12547100	17486207	15450267
	14584632	17202249	16337059		05:04:00	20390151	23870630	23277096
						21548963	23580206	23277096
05:01:00	3270887	3270887	3270887
	2985496	3570430	3570430
	2985496	3270887	2985496
05:03:00	16043932	17787766	17196046
	16043932	18640297	17787766
	16043932	16043932	16043932
05:04:00	23277096	23277096	23277096
	23870630	23870630	23870630
	23870630	23870630	23870630
05:05:00	25889576	26757861	26468215
	25017566	26757861	26757861

## Sheet: Table S6
This set of flowering time genes is publicly available and provided by Dr. George Coupland (https://www.mpipz.mpg.de/14637/Arabidopsis_flowering_genes)
	PHOTOPERIOD PATHWAY, CIRCADIAN CLOCK, LIGHT SIGNALING
	GIBBERELLIN SIGNALING and METABOLISM
	VERNALIZATION and AUTONOMOUS PATHWAYS
	MERISTEM RESPONSE and DEVELOPMENT
	Gene number	Chromosome	Gene name	Flowering pathway	Protein function	Phenotypic information	Key references	Additional comments
	AT1G01060	1	LHY (LATE ELONGATED HYPOCOTYL)	photoperiod, circadian clock	Myb transcription factor	mutant early flowering in short days, lhy cca1 double mutant not responsive to photoperiod	Schaffer et al., 1998, Cell; Alabadi et al., 2001, Science; Mizoguchi et al., 2002, Dev Cell	Redundancy with CCA1
	AT1G02400	1	GA2ox6 (GIBBERELLIN 2-OXIDASE 6)	Gibberellin	gibberellin 2-oxidase	single mutant has no flowering phenotype; double, triple and quintuple ga2ox mutants flower early under short days	Rieu et al., 2008 Plant Cell
	AT1G04400	1	CRY2 (CRYPTOCHROME 2)	Light perception	Blue light photoreceptor	mutant late flowering in LDs	El-Assal et al., 2003 Plant Physiology; Koornneef et al., 1991 Mol Gen Genet; Guo et al., 1998 Science; Endo et al., 2007 Plant Cell
	AT1G08970	1	NFYC3/HAP5C (NUCLEAR TRANSCRIPTION FACTOR Y SUBUNIT C-3/HEME ACTIVATED PROTEIN 5C)		CCAAT-box binding transcription factor	no mutant described but the protein interacts with CO in yeast	Wenkel et al., 2006 Plant Cell
	AT1G09530	1	PIF3 (PHYTOCHROME INTERACTING FACTOR 3)	photoperiod, circadian clock	bHLH transcription factor	antisense suppresssion of PIF3 causes early flowering	Oda et al., 2004, FEBBS Lett.; Ni et al., 1998, Cell
	AT1G09570	1	PHYA (PHYTOCHROME A)	Light perception	Red or far-red light photoreceptor	mutant late flowering in LD, overexpressor early flowering in SD and LD	Johnson et al., 1994 Plant Physiology; Bagnall et al., 1995 Plant Physiology
	AT1G12910	1	LWD1/ATAN11 (LIGHT-REGULATED WD 1/ANTHOCYANIN11)	photoperiod, circadian clock	WD40 repeat	lwd1 lwd2 double mutant early flowering in LD and SD	Wu et al., 2008, Plant Phys
	AT1G14400	1	UBC1 (UBIQUITIN CONJUGATING ENZYME 1)		E2 enzyme involved in monoubiquitination of histone 2B	mutant slightly early flowering, redundant with UBC2	Gu et al., 2009 Plant Journal; Xu et al., 2009 Plant Journal
	AT1G14920	1	GAI (GIBBERELLIC ACID INSENSITIVE)	Gibberellin	GRAS family of putative transcription regulators	late flowering in short days, suppresses ga1-3 lat flowering phenotype, redundant with RGA	Wilson et al, 1992 Plant Phys; Dill and Sun, 2001 Genetics
	AT1G15550	1	GA3ox1 (GIBBERELLIN 3-OXIDASE 1)	Gibberellin	gibberellin 3-oxidase activity, GA biosynthesis	ga3ox1-3 single mutant slightly late flowering in LD, in the ga3ox1-3 ga3ox2-1 double mutant the late flowering phenotype is enhanced but remains mild in LD	Mitchum et al., 2006 Plant J
	AT1G17760	1	Cstf77 (CLEAVAGE STIMULATION FACTOR 77)	Vernalization	Component of RNA 3'-processing complex	cstf77 mutant is late flowering	Liu et al., 2009 Science
	AT1G18075	1	miR159b (micro RNA 159b)	Gibberellin
	AT1G22770	1	GI (GIGANTEA)	photoperiod, circadian clock	-	mutant late flowering in LDs	Fowler et al., 1999 EMBO J; Park et al., 1999 Science; Huq et al., 2000 PNAS; Mizoguchi et al., 2005 Plant Cell; Sawa et al., 2007 Science
	AT1G24260	1	SEP3 (SEPALLATA 3)	Flower development	MADS-box transcription factor	sep1 sep2 sep3 sep4 quadruple mutants do not form floral organs	Kaufmann et al., 2009 PLoS Biology; Teper-Bamnolker and Samach, 2005 Plant Cell;
	AT1G25540	1	PFT1 (PHYTOCHROME AND FLOWERING TIME 1)	Light quality perception	Mediator Complex Subunit 25	mutant late flowering in LDs and SDs	Cerdán and Chory 2003 Nature
	AT1G25560	1	TEM1 (TEMPRANILLO 1)	Floral repressor	AP2-domain transcription factor	double tem1 tem2 RNAi mutants are early flowering in LDs	Castillejo and Pelaz, 2008 Current Biology
	AT1G26310	1	CAL (CAULIFLOWER)	Flower meristem identity	MADS-box transcription factor	Abnormal flower development (in combination with ap1 mutants)	Ferrándiz et al., 2000 Development
	AT1G30040	1	GA2ox2 (GIBBERELLIN 2-OXIDASE 2)	Gibberellin	gibberellin 2-oxidase	single mutant has no flowering phenotype; double, triple and quintuple ga2ox mutants flower early under short days	Rieu et al., 2008 Plant Cell
	AT1G47990	1	GA2ox4 (GIBBERELLIN 2-OXIDASE 4)	Gibberellin	gibberellin 2-oxidase	single mutant has no flowering phenotype; double, triple and quintuple ga2ox mutants flower early under short days	Rieu et al., 2008 Plant Cell
	AT1G50960	1	GA2ox7 (GIBBERELLIN 2-OXIDASE 7)	Gibberellin	gibberellin 2-oxidase	ga2ox7 ga2ox8 double mutants bolt early in SDs	Schomburg et al., 2003 Plant Cell
	AT1G53090	1	SPA4 (SPA1-RELATED 4)	Photoperiod	WD-40 and protein kinase-like domain	spa1 spa3 spa4 triple mutants flower early in LDs and SDs	Laubinger et al., 2006 Development; Zhu et al., 2008 Plant Cell
	AT1G53160	1	SPL4 (SQUAMOSA PROMOTER BINDING PROTEIN-LIKE 4)	Vegetative to reproductive transition	SBP transcription factor	Overexpression promotes flowering	Wu and Poethig, 2006 Development
	AT1G54830	1	NFYC9 (NUCLEAR TRANSCRIPTION FACTOR Y SUBUNIT C-9)		CCAAT-box binding transcription factor		Wenkel et al., 2006 Plant Cell
	AT1G55250	1	HUB2 (HISTONE MONOUBIQUITINATION 2)		E3 enzyme involved in monoubiquitination of histone 2B	mutant early flowering	Gu et al., 2009 Plant Journal; Xu et al., 2009 Plant Journal
	AT1G56170	1	NFYC2/HAP5B (NUCLEAR TRANSCRIPTION FACTOR Y SUBUNIT C-2/HEME ACTIVATED PROTEIN 5B)		CCAAT-box binding transcription factor	no mutant described but the protein interacts with CO in yeast	Wenkel et al., 2006 Plant Cell
	AT1G61040	1	VIP5 (VERNALIZATION INDEPENDENCE 5)	-	Component of Paf1c	mutant early flowering	Oh et al., 2004 Plant Cell	mutants show reduced FLC expression
	AT1G65480	1	FT (FLOWERING LOCUS T)	Photoperiod	Phosphatidylethanolamine-binding protein homologues	mutant late flowering in LDs	Corbesier et al., 2007 Science; Notaguchi et al. 2008, Plant Cell Physiology; Jaeger and Wigge, 2007 Current Biology; Mathieu et al., 2007 Current Biology; Kardailsky et al., 1999 Science; Kobayashi et al., 1999 Science
	AT1G68050	1	FKF1 (FLAVIN BINDING, KELCH REPEAT, F-BOX 1)	photoperiod, light perception	E3 ubiquitin ligase, blue light photoreceptor	mutant late flowering in LDs	Nelson et al., 2000 Cell; Imaizumi et al., Nature 2003
	AT1G68840	1	TEM2 (TEMPRANILLO 2)	Floral repressor	AP2-domain transcription factor	double tem1 tem2 RNAi mutants are early flowering in LDs	Castillejo and Pelaz, 2008 Current Biology
	AT1G69120	1	AP1 (APETALA1)	Flower meristem identity	MADS-box transcription factor	Abnormal flower development	Simon et al., 1996 Nature; Mandel and Yanofsky, 1995 Nature
	AT1G69570	1	CDF5 (CYCLING DOF FACTOR 5)	Photoperiod	DOF transcription factor	cdf1 cdf2 cdf3 cdf5 quadruple mutants flower early in LDs and SDs	Fornara et al., 2009 Developmental Cell
	AT1G71800	1	Cstf64 ((CLEAVAGE STIMULATION FACTOR 64)	Vernalization	Component of RNA 3'-processing complex	cstf64 mutant is late flowering	Liu et al., 2009 Science
	AT1G73687	1	miR159a (micro RNA 159a)	Gibberellin			Achard et al., 2004 Development; Allen et al., 2007 PNAS
	AT1G76710	1	SDG26 (SET DOMAIN GROUP 26)		SET domain protein	mutant late flowering	Xu et al., 2008 Mol Cell Biology	Mutants are late flowering due to increased FLC and MAF expression, but the mechanism is unclear.
	AT1G77080	1	MAF1 (MADS AFFECTING FLOWERING 1) also called FLM (FLOWERING LOCUS M) and AGL27 (AGAMOUS LIKE 27)		MADS box transcription factor	mutations cause early flowering, especially under short days	Ratcliffe et al., 2001 Plant Physiology; Scortecci et al., 2001 Plant Journal; Adamczyk et a;., 2007; Mathieu et al., 2009
	AT1G77300	1	EFS (EARLY FLOWERING IN SHORT DAYS) also called SDG8 (SET DOMAIN GROUP 8)		SET domain protein involved in histone modification probably functionally related to Paf1C	mutant early flowering	Kim et al., 2005 Plant Cell; Xu et al., 2008 Mol Cell Biology	Mutants reduced H3K36me3 and reduced H3K36me2 at FLC. Also more H3K36me. Protein involved in di and tri methylation of this lysine.
	AT1G78440	1	GA2ox1 (GIBBERELLIN 2-OXIDASE 1)	Gibberellin	gibberellin 2-oxidase	single mutant has no flowering phenotype; double, triple and quintuple ga2ox mutants flower early under short days	Rieu et al., 2008 Plant Cell
	AT1G79460	1	GA2/KS (GA REQUIRING 2/ENT-KAURENE SYNTHASE)	Gibberellin	ent-kaurene synthase B activity which catalyzes the second step in the cyclization of GGPP to ent-kaurene in the gibberellins biosynthetic pathway	dwarf plant	Yamaguchi et al., 1994 Plant Phys
	AT1G79730	1	ELF7 (EARLY FLOWERING 7)		Component of Paf1c	mutant early flowering	He et al., 2004 Genes Dev	mutants show reduced FLC expression
	AT1G80340	1	GA3ox2 (GIBBERELLIN 3-OXIDASE 2)	Gibberellin	gibberellin 3-oxidase activity, GA biosynthesis	ga3ox1-3 single mutant has no flowering phenotype in LD, in the ga3ox1-3 ga3ox2-1 double mutant the late flowering phenotype is enhanced but remains mild in LD	Mitchum et al., 2006 Plant J
	AT2G01570	2	RGA (REPRESSOR OF GA1-3 1)	Gibberellin	GRAS family of putative transcription regulators	suppresses ga1-3 late flowering phenotype, redundant with GAI	Silverstone et al., 1998 Plant Cell; Dill and Sun, 2001 Genetics
	AT2G02760	2	UBC2 (UBIQUITIN CONJUGATING ENZYME 2)		E2 enzyme involved in monoubiquitination of histone 2B	No phenotype, but strongly enahnces ubc2	Gu et al., 2009 Plant Journal; Xu et al., 2009 Plant Journal
	AT2G06210	2	VIP6 (VERNALIZATION INDEPENDENCE 6) also called EARLY FLOWERING 8 (ELF8)	-	Component of Paf1c	mutant early flowering	He et al., 2004 Genes Dev; Oh et al., 2004 Plant Cell	mutants show reduced FLC expression
	AT2G18790	2	PHYB (PHYTOCHROME B)	Light perception	Red/Far-red light photoreceptor	mutant early flowering in LDs and SDs	Endo et al., 2005 Plant Cell; Valverde et al., 2004 Science; Cerdán and Chory 2003 Nature; Reed et al., 1993 Plant Cell
	AT2G18915	2	LKP2 (LOV KELCH PROTEIN 2)	photoperiod, circadian clock	E3 ubiquitin ligase	fkf1 ztl lkp2 triple mutants are late flowering in LDs; LKP2 overexpressor late flowering in LD	Fornara et al., 2009 Developmental Cell; Schultz et al., 2001 Plant Cell
	AT2G19425	2	miR156g (micro RNA 156g)	Vegetative to reproductive transition
	AT2G19520	2	FVE	Autonomous	MSI-homologue	mutant late flowering	Ausin et al., 2004 Nat genetics	mutants show increased FLC expression
	AT2G21070	2	FIO1 (FIONA1)	photoperiod, circadian clock	unknown (nuclear localized)	mutant early flowering in LD and SD	Kim et al., 2008, Plant Cell
	AT2G21660	2	ATGRP7	autonomous	RNA-binding protein	mutant late flowering	Streitner et al., 2008, Plant Journal.
	AT2G22540	2	SVP (SHORT VEGETATIVE PHASE)	Floral repressor	MADS-box transcription factor	mutant early flowering in LDs and SDs	Li et al., 2008 Dev Cell; Hartmann et al., 2000 Plant Journal
	AT2G22630	2	AGL17 (AGAMOUS-LIKE 17)	Photoperiod	MADS-box transcription factor	mutant late flowering in LDs	Han et al., 2008 Plant Journal
	AT2G23380	2	CLF (CURLY LEAF)		SET domain protein component of polycomb repressive complex 2	Mutant early flowering with upcurled leaves	Goodrich et al., 1997 Nature	Misexpression of AGAMOUS contributes to early flowering phenotype.
	AT2G25095	2	miR156a (micro RNA 156a)	Vegetative to reproductive transition		Overexpression delays flowering	Wu and Poethig, 2006 Development
	AT2G25930	2	ELF3 (EARLY FLOWERING 3)	photoperiod, circadian clock	unknown (nuclear localized)	mutant early flowering in SD, insensitive to photoperiod	Hicks et al., 1996, Science; McWatters et al., 2000, Nature; Liu et al., 2001, Plant Cell
	AT2G27990	2	PNF (POUND-FOOLISH)	Inflorescence meristem development	BEL1-like homeodomain transcription factor	pny pnf double mutants do not flower	Kanrar et al., 2008 Plant Journal; Smith et al., 2004 Current Biology
	AT2G28056	2	miR172a (micro RNA 172a)/EAT (EARLY ACTIVATION TAGGED)	Photoperiod		Overexpression promotes flowering	Aukerman and Sakai, 2003 Plant Cell; Jung et al., 2007 Plant Cell; Schwab et al., 2005 Dev Cell
	AT2G28550	2	TOE1 (TARGET OF EAT 1)	Photoperiod	AP2-domain transcription factor	mutant early flowering in LDs	Aukerman and Sakai, 2003 Plant Cell; Schwab et al., 2005 Dev Cell; Mathieu et al., 2009 PLoS Biology
	AT2G31650	2	ATX1 (ARABIDOPSIS TRITHORAX 1)	-		mutant early flowering in long and short days.	Pien et al., 2008 Plant Cell	mutants show reduced FLC expression and lower H3K4me3 at 5' end of FLC. ATX1 activity probably related to PAF1C.
	AT2G32950	2	COP1 (CONSTITUTIVE PHOTOMORPHOGENIC 1)	Photoperiod	E3 ubiquitin ligase	mutant early flowering in LDs and SDs	Jang et al., 2008 EMBO J; Liu et al., 2008 Plant Cell
	AT2G33810	2	SPL3 (SQUAMOSA PROMOTER BINDING PROTEIN-LIKE 3)	Vegetative to reproductive transition	SBP transcription factor	Overexpression promotes flowering	Gandikota et al., 2007 Plant Journal; Cardon et al., 1997 Plant Journal; Wang et al., 2009 Cell; Yamaguchi et al., 2009 Developmental Cell
	AT2G33835	2	FES (FRIGIDA ESSENTIAL 1)		A CCCH zinc finger protein	mutant early flowering in winter annual accessions	Schmitz et al., 2005 Development	Required for FRI to upregulate FLC, but not required in autonomous pathway mutants
	AT2G34555	2	GA2ox3 (GIBBERELLIN 2-OXIDASE 3)	Gibberellin	gibberellin 2-oxidase	single mutant has no flowering phenotype; double, triple and quintuple ga2ox mutants flower early under short days	Rieu et al., 2008 Plant Cell
	AT2G34720	2	NFYA4 (NUCLEAR FACTOR Y, SUBUNIT A4)	Photoperiod	CCAAT-box binding transcription factor	mutant shows no flowering-time phenotype; plants overexpressing the gene in phloem companion cells are late flowering in LDs	Wenkel et al., 2006 Plant Cell
	AT2G38880	2	NFYB1/HAP3A (NUCLEAR TRANSCRIPTION FACTOR Y SUBUNIT B-1/HEME ACTIVATED PROTEIN 3A)	Photoperiod	CCAAT-box binding transcription factor	overexpression causes late flowering in LDs	Wenkel et al., 2006 Plant Cell
	AT2G39250	2	SNZ (SCHNARCHZAPFEN)	Photoperiod	AP2-domain transcription factor	smz snz toe1 toe2 quadruple mutants are early flowering in LDs	Mathieu et al., 2009 PLoS Biology
	AT2G40080	2	ELF4 (EARLY FLOWERING 4)	photoperiod, circadian clock	unknown	mutant early flowering	Doyle et al., 2002, Nature; Kikis et al., 2005, Plant J; McWatters et al., 2007, Plant Phys
	AT2G42200	2	SPL9 (SQUAMOSA PROMOTER BINDING PROTEIN-LIKE 9)	Vegetative and reproductive phase change	SBP transcription factor	spl9 spl15 double mutants reduce plastochron length and delay flowering	Schwarz et al., 2008 Plant Molecular Biology; Wang et al., 2008 Plant Cell; Wu et al., 2009 Cell; Wang et al., 2009 Cell
	AT2G43410	2	FPA	Autonomous	RNA-binding protein	mutant late flowering	Baurle et al., 2007 Science; Schomburg et al., 2001 Plant Cell	mutants show increased FLC expression
	AT2G44950	2	HUB1 (HISTONE MONOUBIQUITINATION 1)		E3 enzyme involved in monoubiquitination of histone 2B	mutant early flowering	Gu et al., 2009 Plant Journal; Xu et al., 2009 Plant Journal
	AT2G45640	2	SAP18 (SIN3-ASSOCIATED POLYPEPTIDE 18)		Histone deacetylase complex subunit	svp sap18 double mutants show aberrant floral morphology	Liu et al., 2009 Developmental Cell
	AT2G45660	2	SOC1 (SUPPRESSOR OF OVEREXPRESSION OF CONSTANS)	Floral integrator	MADS-box transcription factor	mutant late flowering in LDs and SDs	Liu et al., 2007 Development; Onouchi et al., 2000 Plant Cell
	AT2G46255	2	miR159c (micro RNA 159c)	Gibberellin
	AT2G46340	2	SPA1 (SUPPRESSOR OF PHYA-105)	Photoperiod	WD-40 and protein kinase-like domain	mutant early flowering in SDs	Ishikawa et al., 2006 Plant Journal; Laubinger et al., 2006 Development; Saijo et al., 2008 Molecular Cell;
	AT2G46790	2	PRR9 (PSEUDO-RESPONSE REGULATOR 9)	photoperiod, circadian clock	unknown	overexpressor early flowering	Farré et al., 2005, Curr Biol; Nakamichi et al., 2005, Plant Cell Physiol; Nakamichi et al., 2007, Plant Cell Physiol
	AT2G46830	2	CCA1 (CIRCADIAN CLOCK ASSOCIATED 1)	photoperiod, circadian clock	Myb transcription factor	mutant early flowering in short days, lhy cca1 double mutant not responsive to photoperiod	Alabadi et al., 2001, Science; Wang and Tobin., 1998, Cell; Green and Tobin, 1999, PNAS	Redundancy with LHY
	AT2G47700	2	RFI2 (RED AND FAR-RED INSENSITIVE 2)	Photoperiod	RING-domain zinc finger transcription factor	mutant early flowering in LDs and SDs	Chen and Ni, 2006 Plant Journal
	AT3G04610	3	FLK (FLOWERING LATE KH MOTIF)	Autonomous	RNA binding protein	mutant late flowering	Lim et al., 2004 Plant Cell; Mockler et al., 2004 PNAS	mutants show increased FLC expression
	AT3G04910	3	WNK1 ((WITH NO LYSINE (K) 1))	photoperiod, circadian clock			Murakami-Kojima et al., 2002, Plant Cell Physiol
	AT3G05120	3	GID1A (GA INSENSITIVE DWARF1A)	Gibberellin	soluble nuclear localized GA receptor	triple gid mutants are late flowering in LD	Griffiths et al., 2006 Plant Cell
	AT3G10390	3	FLD (FLOWERING LOCUS D)	Autonomous	Hisone deacetylation associated protein	mutant late flowering	He et al., 2003 Science	mutants show increased FLC expression
	AT3G11435	3	miR172c (micro RNA 172c)	Photoperiod
	AT3G11440	3	MYB65	Gibberellin	MYB transcription factor	redundant with MYB33, repressed by miR159	Gocal et al., 2001 Plant Phys
	AT3G12810	3	PIE1 (PHOTOPERIOD INDEPENDENT EARLY FLOWERING 1)		Similar to ATP-dependent, chromatin-remodeling proteins of the ISWI and SWI2/SNF2 family	mutant early flowering	Noh and Amasino, 2003 Plant Cell
	AT3G15270	3	SPL5 (SQUAMOSA PROMOTER BINDING PROTEIN-LIKE 5)	Vegetative to reproductive transition	SBP transcription factor	Overexpression promotes flowering	Wu and Poethig, 2006 Development
	AT3G15354	3	SPA3 (SPA1-RELATED 3)	Photoperiod	WD-40 and protein kinase-like domain	spa1 spa3 spa4 triple mutants flower early in LDs and SDs	Laubinger et al., 2006 Development; Zhu et al., 2008 Plant Cell
	AT3G18990	3	VRN1 (VERNALIZATION 1)	Vernalization			Levy et al., 2002 Science	Mutants are reduced in their response to vernalization, for example in an fca-1 background. No effect on flowering in conditions other than vernalization.
	AT3G22380	3	TIC (TIME FOR COFFEE)	circadian clock			Hall et al., 2003, Plant Cell; Ding at al., 2007, Plant Cell
	AT3G24440	3	VIL1 (VERNALIZATION INSENSTIVE 3 LIKE 1) also called VRN5 (VERNALIZATION 5)				Greb et al., 2007 Current Biol; Sung et al., 2006 Genes Dev	Mutants are insensitive to vernalization and late flowering in short days.
	AT3G26640	3	LWD2 (LIGHT-REGULATED WD 2)	photoperiod, circadian clock	WD40 repeat	lwd1 lwd2 mutant early flowering in LD and SD	Wu et al., 2008, Plant Phys
	AT3G33520	3	ESD1 (EARLY IN SHORT DAYS 1) also called ACTIN RELATED PROTEIN 6 (ARP6)			mutant early flowering	Deal et al., 2005 Plant Cell; Martin-Trillo et al., 2006 Development	Mutants show reduced expression of FLC
	AT3G46640	3	LUX/PCL1 (LUX ARRHYTHMO/PHYTOCLOCK 1)	photoperiod, circadian clock	Myb transcription factor	mutant early flowering in long and short days	Hazen et al., 2005, PNAS; Onai and Ishuira, 2005, Genes Cells
	AT3G47500	3	CDF3 (CYCLING DOF FACTOR 3)	Photoperiod	DOF transcription factor	cdf1 cdf2 cdf3 cdf5 quadruple mutants flower early in LDs and SDs	Fornara et al., 2009 Developmental Cell; Imaizumi et al., 2005 Science
	AT3G48430	3	REF6 (RELATIVE OF EARLY FLOWERING 6)	-	Jumonji protein that is involved in histone demethylation		Noh et al., 2004 Plant Cell	Positive regulator of flowering in an FLC-dependent pathway.
	AT3G48590	3	NFYC1/HAP5A (NUCLEAR TRANSCRIPTION FACTOR Y SUBUNIT C-1/HEME ACTIVATED PROTEIN 5A)	Photoperiod	CCAAT-box binding transcription factor	no mutant described but the protein interacts with CO in yeast	Wenkel et al., 2006 Plant Cell
	AT3G49600	3	UBP26 (UBIQUITIN-SPECIFIC PROTEASE 26)		Protease that removes ubiquitin from histone 2B	Mutant early flowering due to reduced FLC expression	Schmitz et al., 2009 Plant Physiolgy
	AT3G54990	3	SMZ (SCHLAFMUTZE)	Photoperiod	AP2-domain transcription factor	smz snz toe1 toe2 quadruple mutants are early flowering in LDs	Mathieu et al., 2009 PLoS Biology
	AT3G57390	3	AGL18 (AGAMOUS-LIKE 18)	Floral repressor	MADS-box transcription factor	agl15 agl18 svp flc quadruple mutants are early flowering in LDs and SDs	Adamczyk et al., 2007 Plant Journal
	AT3G57920	3	SPL15 (SQUAMOSA PROMOTER BINDING PROTEIN-LIKE 15)	Vegetative and reproductive phase change	SBP transcription factor	spl9 spl15 double mutants reduce plastochron length and delay flowering	Schwarz et al., 2008 Plant Molecular Biology
	AT3G60250	3	CKB3 (CASEIN KINASE II BETA CHAIN 3)	photoperiod, circadian clock	subunit of CK2 kinase	CKB3 overexpressor early flowering in LD and SD	Sugano et al., 1998, PNAS; Sugano et al., 1999, PNAS	Interacts with and phosphorylates CCA1
	AT3G63010	3	GID1B (GA INSENSITIVE DWARF1B)	Gibberellin	soluble nuclear localized GA receptor	triple gid mutants are late flowering in LD	Griffiths et al., 2006 Plant Cell
	AT4G00650	4	FRI (FRIGIDA)	Vernalization		mutant early flowering in winter annual accessions	Johanson et al., 2000 Science	Required for FLC expression in winter annual accessions; many different loss of function alleles have been described in early flowering summer annuals
	AT4G02560	4	LD (LUMINIDEPENDENS)	Autonomous	Homeodomain protein	mutant late flowering	Lee et al., 1994 Plant Cell	mutants show increased FLC expression
	AT4G02780	4	CPS1/GA1 (ENT-COPALYL DIPHOSPHATE SYNTHETASE 1)	Gibberellin	Ent-copayl diphosphate synthetase 1	mutant late flowering in long days	Koornneef M and Van der Veen JH, 1980 Theor App Genet; Wilson et al., 1992 Plant Phys
	AT4G08920	4	CRY1 (CRYPTOCHROME 1)	photoperiod, circadian clock	blue light photoreceptor	mutant early flowering in SD	Bagnall et al., 1996, Planta
	AT4G11110	4	SPA2 (SPA1-RELATED 2)	Photoperiod	WD-40 and protein kinase-like domain		Laubinger et al., 2006 Development; Zhu et al., 2008 Plant Cell
	AT4G14540	4	NFYB3/HAP3C (NUCLEAR FACTOR Y, SUBUNIT B3/HEME ACTIVATED PROTEIN 3C)	Photoperiod	CCAAT-box binding transcription factor	mutant late flowering in LDs but not in SDs; nf-yb2 nf-yb3 double mutant is later than single nf-yb3; overexpression causes early flowering in LDs	Kumimoto et al., 2008 Planta
	AT4G15880	4	ESD4 (EARLY IN SHORT DAYS 4)		SUMO specific protease	mutant extreme early flowering	Murtas et al., 2003 Plant Cell
	AT4G16250	4	PHYD (PHYTOCHROME D)	photoperiod, circadian clock	red/far red light photoreceptor	phyB phyD double mutant earlier flowering than phyB single	Aukerman et al., 1997, Plant Cell; Devlin et al., 1998, Plant Cell	redundant with PhyB
	AT4G16280	4	FCA (FLOWERING TIME CONTROL PROTEIN ALPHA)	Autonomous	RNA binding protein	mutant late flowering	Macknight et al., 1997 Cell	mutants show increased FLC expression
	AT4G16845	4	VRN2 (VERNALIZATION 2)		POLYCOMB REPRESSIVE COMPLEX 2 (PRC2) component; homologue of Su(z)12		Gendall et al., 2001 Cell
	AT4G18130	4	PHYE (PHYTOCHROME E)	photoperiod, circadian clock	red/far red light photoreceptor	phyB phyE double mutant earlier flowering than phyB single	Aukerman et al., 1997, Plant Cell; Devlin et al., 1998, Plant Cell	redundant with PhyB
	AT4G20370	4	TSF (TWIN SISTER OF FT)	Photoperiod	Phosphatidylethanolamine-binding protein	ft tsf double mutants are late flowering in LDs	Mathieu et al., 2007 Current Biology; Michaels et al., 2005 Plant Physiology; Yamaguchi et al., 2005 Plant Cell Physiol
	AT4G20400	4	Jmj4 (JUMONJI 4)	-	Jumonji protein involved in histone demethylation	mutant early flowering in LDs and SDs, additive effect with elf6	Jeong et al., 2009 PLoS ONE
	AT4G21200	4	GA2ox8 (GIBBERELLIN 2-OXIDASE 8)	Gibberellin	gibberellin 2-oxidase	early bolting in SDs	Schomburg et al., 2003 Plant Cell
	AT4G22950	4	AGL19 (AGAMOUS-LIKE 19)	FLC-independent vernalization pathway	MADS domain transcription factor		Schonrock et al., 2006 Genes Dev
	AT4G24210	4	SLY1 (SLEEPY1)	Gibberellin	SCF E3 ubiquitine ligase, targets RGA for degradation		McGinnis et al., 2005 Plant Cell
	AT4G24540	4	AGL24 (AGAMOUS-LIKE 24)	Meristem response	MADS-box transcription factor	mutant late flowering in LDs and SDs	Liu et al., 2008 Development; Yu et al., 2004 Nat Genetics; Yu et al., 2002 PNAS
	AT4G25420	4	GA20ox1 (GIBBERELLIN 20-OXIDASE 1)	Gibberellin	gibberellin 20-oxidase activity, GA biosynthesis	ga20ox1 single mutant has no flowering phenotype, ga20ox1 ga20ox2 double mutants are late flowering in SDs and LDs	Rieu et al., 2004 Plant J
	AT4G25530	4	FWA (FLOWERING WAGENINGEN)		Homeodomain transcription factor	Mutants are late flowering due to increased expression of FWA; mutations are dominant	Soppe et al., 2000 Molecular Cell
	AT4G29830	4	VIP3 (VERNALIZATION INDEPENDENCE 3)		Component of Paf1c	mutant early flowering	Zhang et al., 2003 Genetics	mutants show reduced FLC expression
	AT4G30972	4	miR156b (micro RNA 156b)	Vegetative to reproductive transition		Overexpression delays flowering	Schwab et al., 2005 Dev Cell; Wu and Poethig 2006 Development
	AT4G31877	4	miR156c (micro RNA 156c)	Vegetative to reproductive transition		Overexpression delays flowering	Wu and Poethig 2006 Development; Gandikota et al., 2007 Plant Journal
	AT4G32980	4	ATH1 (ARABIDOPSIS THALIANA HOMEOBOX 1)			mutant early flowering	Proveniers et al., 2007 Plant Journal	Mutants are early flowering due to reduced FLC expression in presence of FRI or Autonomous pathway mutations. Overexpressor causes increased FLC expression
	AT4G34530	4	CIB1 (CRYPTOCHROME INTERACTING Bhlh	Light signaling	bHLH transcription factor	cib1 cib5 double mutant shows delayed flowering; CIB1 overexpression causes early flowering	Liu et al., 2008 Science
	AT4G35900	4	FD (FLOWERING LOCUS D)	Meristem response	bZIP transcription factor	mutant late flowering in LDs and SDs	Wigge et al., 2005 Science; Abe et al., 2005 Science
	AT4G39400	4	BRI1 (BRASSINOSTEROID INSENSITIVE 1)		Brassinosteroid receptor	mutant slightly late flowering, dwarf	Domagalska et al., 2007 Development	Enhances autonomous pathway mutations and FRI; increases FLC expression
	AT5G02030	5	PNY (PENNYWISE)	Inflorescence meristem development	BEL1-like homeodomain transcription factor	pny pnf double mutants do not flower	Kanrar et al., 2008 Plant Journal; Smith et al., 2004 Current Biology
	AT5G02810	5	PRR7 (PSEUDO-RESPONSE REGULATOR 7)	photoperiod, circadian clock	unknown	mutant late flowering in LD	Murakami et al., 2004, Plant Cell Physiol; Farré et al., 2005, Curr Biol; Nakamichi et al., 2005, Plant Cell Phys; Nakamichi et al, 2007, Plant Cell Phys
	AT5G03790	5	LMI1 (LATE MERISTEM IDENTITY 1)	Flower meristem identity	HD-Zip transcription factor	lmi1 lfy double mutants show meristem identity defects	Saddic et al., 2006 Development
	AT5G03840	5	TFL1 (TERMINAL FLOWER 1)	Inflorescence architecture	Phosphatidylethanolamine-binding protein	mutant early flowering in LDs and SDs	Hanzawa et al., 2005 PNAS; Liljegren et al., 1999 Plant Cell
	AT5G04240	5	ELF6 (EARLY FLOWERING 6)	-	Jumonji protein involved in histone demethylation	mutant early flowering in LDs and SDs, additive effect with jmj4	Noh et al., 2004 Plant Cell; Jeong et al., 2009 PLoS ONE
	AT5G04275	5	miR172b (micro RNA 172b)	Photoperiod
	AT5G06100	5	MYB33 (MYB DOMAIN PROTEIN 33)	Gibberellin	MYB transcription factor	mutant has no flowering phenotype but is suggested to be involved in the GA-mediated promotion of flowering in SDs by activation of the floral meristem identity gene LEAFY; myb33 myb65 double mutants are male sterile	Gocal et al., 2001 Plant Physiology; Achard et al., 2004 Development; Allen et al., 2007 PNAS; Blázquez et al., 1998 Plant Cell; Millar et al, 2005 Plant Cell
	AT5G08330	5	CHE	photoperiod, circadian clock	unknown		Pruneda-Paz et al., 2009, Science
	AT5G10140	5	FLC (FLOWERING LOCUS C) also called FLF (FLOWERING LOCUS F) and AGL25 (AGAMOUS LIKE 25)	Vernalization	MADS box transcription factor	mutant early flowering	Michaels and Amasino, 1999 Plant Cell; Sheldon et al., 1999 Plant Cell; Swiezewski et al., 2009 Nature
	AT5G10944	5	miR156d (micro RNA 156d)	Vegetative to reproductive transition		Overexpression delays flowering	Wu and Poethig 2006 Development
	AT5G11530	5	EMF1 (EMBRYONIC FLOWER 1)		Proposed to be involved in polycomb group-mediated gene silencing with a role related to PRC1 in animals.	Mutants are extremely early flowering, flowering as seedlings	Aubert et al., 2001 Plant Cell
	AT5G11977	5	miR156e (micro RNA 156e)	Vegetative to reproductive transition		Overexpression delays flowering	Wu and Poethig 2006 Development
	AT5G12840	5	NFYA1/HAP2A (NUCLEAR FACTOR Y, SUBUNIT A1/HEME ACTIVATED PROTEIN 2A)	Photoperiod	CCAAT-box binding transcription factor	mutant causes female gametophyte lethality; plants overexpressing the gene in the phloem are late flowering in LDs but not SDs.	Wenkel et al., 2006 Plant Cell
	AT5G13480	5	FY	Autonomous	Polyadenylation factor	mutant late flowering	Simpson et al., 2003 Cell	mutants show increased FLC expression
	AT5G13790	5	AGL15 (AGAMOUS-LIKE 15)	Floral repressor	MADS-box transcription factor	agl15 agl18 svp flc quadruple mutants are early flowering in LDs and SDs	Adamczyk et al., 2007 Plant Journal
	AT5G15840	5	CO (CONSTANS)	Photoperiod	Zinc finger transcription factor	mutant late flowering in LDs	Wenkel et al., 2006 Plant Cell; Yoo et al., 2005 Plant Physiology; Valverde et al., 2004 Science; An et al., 2004 Development; Samach et al., 2000 Science; Simon et al., 1996 Nature
	AT5G16320	5	FRL1 (FRIGIDA LIKE 1)				Michaels et al., 2004 PNAS
	AT5G17690	5	TFL2 (TERMINAL FLOWER 2) also called LHP1 (LIKE HETEROCHROMATIN 1)	Photoperiod, vernalization and flower development	CHROMO-domain protein	mutant early flowering in LDs and SDs	Gaudin et al., 2001 Development; Kotake et al., 2003 Plant Cell Physiology; Sung et al., 2006 Nat Gen; Turck et al., 2007 PLoS Gen; Zhang et al., 2007 Nat Struct Mol Biol; Takada and Goto, 2003 Plant Cell	Mutants show increased FT transcript levels, and cannot maintain the vernalized state so that FLC expression rises after vernalization. TFL2 binds to chromatin containing H3 trimethylated at lysine 27.
	AT5G23150	5	HUA2 (HUA is the full name, means flower in Chinese)		Involved in mRNA processing	mutant early flowering; originally identified as an enhancer of a weak agamous allele	Chen and Meyerowitz, 1999 Mol Cell; Doyle et al., 2005 Plant Journal	Required for accumulation of the mRNA of FLC and other floral repressors. Allelic variation at HUA2 is found in commonly used accessions.
	AT5G24470	5	PRR5 (PSEUDO-RESPONSE REGULATOR 5)	Photoperiod, circadian clock	unknown	mutant late flowering in LD, overexpressor early flowering	Kiba et al, 2008, Plant Cell; Nakamichi et al., 2005, Plant Cell Phys; Nakamichi et al, 2007, Plant Cell Phys
	AT5G24860	5	FPF1 (FLOWERING PROMOTING FACTOR 1)	-	Unknown		Kania et al., 1997 Plant Cell; Melzer et al., 1999 Plant Journal
	AT5G26147	5	miR156f (micro RNA 156f)	Vegetative to reproductive transition		Overexpression delays flowering	Wu and Poethig 2006 Development
	AT5G27320	5	GID1C (GA INSENSITIVE DWARF1C)	Gibberellin	soluble nuclear localized GA receptor	triple gid mutants are late flowering in LDs	Griffiths et al., 2006 Plant Cell
	AT5G35840	5	PHYC (PHYTOCHROME C)	photoperiod, circadian clock	red/far red light photoreceptor	mutant early flowering in SDs	Franklin et al., 2003 Plant Cell; Monte et al., 2003 Plant Cell
	AT5G37055	5	SEF (SERRATED LEAVES AND EARLY FLOWERING)		A homologue of the yeast SWC6 protein, a conserved subunit of the SWR1/SRCAP complex.	mutant early flowering	Lazaro et al., 2008 J Exp Bot; March-Diaz et al., 2007 Plant Physiology
	AT5G37260	5	CIR1 (CIRCADIAN 1)	photoperiod, circadian clock	MYB transcription factor	mutant slightly early flowering, overexpressor late flowering	Zhang et al., 2007 Plant Journal
	AT5G39660	5	CDF2 (CYCLING DOF FACTOR 2)	Photoperiod	DOF transcription factor	cdf1 cdf2 cdf3 cdf5 quadruple mutants flower early in LDs and SDs	Fornara et al., 2009 Developmental Cell; Imaizumi et al., 2005 Science
	AT5G46210	5	CUL4 (CULLIN 4)	Light signaling	Component of ubiquitin ligases	cul4 mutant is early flowering in SDs but not LDs	Chen et al., 2010 Plant Cell
	AT5G47640	5	NFYB2/HAP3B (NUCLEAR FACTOR Y, SUBUNIT B2/HEME ACTIVATED PROTEIN 3B)	Photoperiod	CCAAT-box binding transcription factor	mutant late flowering in LDs but not in SDs; nf-yb2 nf-yb3 double mutant is later than single nf-yb2; overexpression causes early flowering in LDs and SDs	Cai et al., 2007 Plant Physiology; Kumimoto et al., 2008 Planta
	AT5G51230	5	EMF2 (EMBRYONIC FLOWER 2)		Homologue of Drosophila protein suppressor of zeste 12 and of Arabidopsis protein VRN2	Mutants are extremely early flowering, flowering as seedlings	Yoshida et al., 2001 Plant Cell
	AT5G51810	5	GA20ox2 (GIBBERELLIN 20-OXIDASE 2)	Gibberellin	gibberellin 20-oxidase activity, GA biosynthesis	slightly late flowering in SD and LD, ga20ox1 ga20ox2 double mutant late flowering in SD and LD	Rieu et al., 2004 Plant J
	AT5G55835	5	miR156h (micro RNA 156h)	Vegetative to reproductive transition
	AT5G57360	5	ZTL (ZEITLUPE)	Circadian clock and photoperiod	E3 ubiquitin ligase, blue lught photoreceptor	Overexpression delays flowering in LDs; mutant slightly late flowering in LDs	Somers et al., 2000 Cell; Mas et al., 2003 Nature; Kim et al., 2007 Nature; Kiba et al., 2007 Plant Cell; Somers et al., 2007 Plant Cell; Fujiwara et al., 2008 J Biol Chem
	AT5G57380	5	VIN3 (VERNALIZATION INSENSITIVE 3)	Vernalization		Mutants are insensitive to vernalization.	Sung and Amasino, 2004 Nature
	AT5G57660	5	COL5 (CONSTANS LIKE 5)	Photoperiod	Zinc finger transcription factor	Overexpression promotes flowering in SDs	Hassidim et al., 2009 Planta
	AT5G59560	5	SRR1 (SENSITIVITY TO RED LIGHT REDUCED 1)	photoperiod, circadian clock	nuclear protein	mutant early flowering in LDs and SDs	Staiger et al., 2003 Genes Dev
	AT5G60100	5	PRR3 (PSEUDO-RESPONSE REGULATOR 3)	photoperiod, circadian clock	unknown	overexpressor is late flowering	Para et al., 2007 Plant Cell; Fujiwara et al., 2008 J Biol Chem
	AT5G60120	5	TOE2 (TARGET OF EAT 2)	photoperiod	AP2-domain transcription factor	smz snz toe1 toe2 quadruple mutants are early flowering in LDs	Mathieu et al., 2009 PLoS Biology
	AT5G60910	5	FUL (FRUITFUL)	Floral integrator and flower meristem identity	MADS-box transcription factor	ap1 cal ful triple mutants fail to produce floral meristems	Melzer et al., 2008 Nat Genetics; Teper-Bamnolker and Samach, 2005 Plant Cell; Ferrándiz et al., 2000 Development
	AT5G61150	5	VIP4 (VERNALIZATION INDEPENDENCE 4)		Component of Paf1c	mutant early flowering	Zhang and van Nocker, 2002 Plant Journal	mutants show reduced FLC expression
	AT5G61380	5	PRR1/TOC1	photoperiod, circadian clock	unknown	mutant early flowering in LD and DD	Strayer et al., 2000 Science; Alabadi et al., 2001 Science; Sommers et ., 1998 Development
	AT5G61850	5	LFY (LEAFY)	Flower meristem identity	Transcription factor	Abnormal flower development	Lee et al., 2008, Plant Journal; Hamès et al., 2008 EMBO J; William et al., 2004 PNAS; Weigel et al., 1992 Cell
	AT5G62430	5	CDF1 (CYCLING DOF FACTOR 1)	Photoperiod	DOF transcription factor	cdf1 cdf2 cdf3 cdf5 quadruple mutants flower early in LDs and SDs	Imaizumi et al., 2005 Science; Fornara et al., 2009 Developmental Cell
	AT5G64813	5	LIP1 (LIGHT INSENSITIVE PERIOD 1)	photoperiod, circadian clock	GTPase		Kevei et al., 2007 Current Biology
	AT5G65050	5	MAF2 (MADS AFFECTING FLOWERING 2) also called AGL31 (AGAMOUS LIKE 31)		MADS domain transcription factor		Ratcliffe et al., 2003 Plant Cell; Ratcliffe et al., 2001 Plant Physiology
	AT5G65060	5	MAF3 (MADS AFFECTING FLOWERING 3) also called AGL70 (AGAMOUS LIKE 70)		MADS domain transcription factor		Ratcliffe et al., 2003 Plant Cell; Ratcliffe et al., 2001 Plant Physiology
	AT5G65070	5	MAF4 (MADS AFFECTING FLOWERING 4) also called AGL69 (AGAMOUS LIKE 69)		MADS domain transcription factor		Ratcliffe et al., 2003 Plant Cell; Ratcliffe et al., 2001 Plant Physiology
	AT5G65080	5	MAF5 (MADS AFFECTING FLOWERING 5) also called AGL68 (AGAMOUS LIKE 68)		MADS domain transcription factor		Ratcliffe et al., 2003 Plant Cell; Ratcliffe et al., 2001 Plant Physiology
